# Supplementary material for: De novo assembly and characterization of root transcriptome using Illumina paired-end sequencing and development of cSSR markers in sweetpotato (Ipomoea batatas)
Source: BMC Genomics. 2010 Dec 24;11:726. doi: 10.1186/1471-2164-11-726 (PMC3016421; doi:10.1186/1471-2164-11-726)
Supplement: Additional file 2 — Table S2. Primer sequences for cSSR Markers. [file 1471-2164-11-726-S2.XLS]

## Sheet: Sheet1
Index	Unigene ID	Orientation	Start	Primer Length	Tm	GC%	Sequences	Product Size	Motif	SSR Length
1	unigene112	FORWARD	186	18	50.3	50	ACTGCTGTGAAGGATGGA	221	(GGA)7	21
2	unigene112	REVERSE	206	21	50.3	42.9	AGAATGTTGGACCTCTCATAG
3	unigene403	FORWARD	280	19	52.6	47.4	AAATGCTGAGCAAGTGGGA	262	(GAT)7	21
4	unigene403	REVERSE	300	22	51.9	40.9	CTATTCCTCTTAGTTGGCACAA
5	unigene907	FORWARD	352	20	50	45	ATCTCTTCCTCTTCCACAAC	272	(GAA)7	21
6	unigene907	REVERSE	372	20	50.1	40	TTCCTTGGTTAATGCCTCAT
7	unigene1185	FORWARD	154	20	50.3	40	AGGCTAATGTTGGCAATAGT	247	(CAACCC)4	24
8	unigene1185	REVERSE	177	19	50.5	47.4	GGTTGTTGAGGAGCAGAAT
9	unigene2932	FORWARD	29	20	50	45	TGAGTTATGGGTTCACTGAG	143	(CTGAGG)4	24
10	unigene2932	REVERSE	52	21	49.5	42.9	GCCATAGTTCACTAGATTCTG
11	unigene3089	FORWARD	499	19	49	42.1	GCAACGGACTTTCTTACAA	179	(CTG)7agcatcttgttcggcgagaatggcact(CTG)5	63
12	unigene3089	REVERSE	561	18	49.1	44.4	ACGCTTGATAACGGCTAA
13	unigene3731	FORWARD	1886	19	50.4	47.4	ACTGAAGTGAGGTCTCCAA	236	(TTC)7	21
14	unigene3731	REVERSE	1866	19	50.3	47.4	TCTGAATCTGCCATCTCCT
15	unigene4661	FORWARD	154	18	49.2	50	GCAGAAGTAGGTGGTGTT	233	(ATT)9	27
16	unigene4661	REVERSE	180	19	49.2	42.1	GCAGAAGTAGGTGGTGTT
17	unigene5436	FORWARD	490	21	50.3	42.9	GCTTCTTCTTATTGTGTCTCC	159	(CTC)7	21
18	unigene5436	REVERSE	510	21	50.2	42.9	CCGAATTGAGATGACTTGTAG
19	unigene6665	FORWARD	155	20	49.8	45	CCTTAGCCTCTGTTACATCA	243	(GAA)5(GAAGAG)4	39
20	unigene6665	REVERSE	190	19	49.5	47.4	AACTCACTCAGACTCTCCT
21	unigene6831	FORWARD	1704	20	50.3	45	TCTGAGGATGATGAGGATGA	210	(GAGGAA)4	24
22	unigene6831	REVERSE	1727	20	50	40	TGCTGTGCTATAACCAATCT
23	unigene7019	FORWARD	1801	20	52.6	50	TCTGCTGCCCTTCTCAATAG	229	(TAGGAT)4	24
24	unigene7019	REVERSE	1824	22	50.9	40.9	GCATCATATAGTTCTCGTAAGC
25	unigene9747	FORWARD	274	18	50.7	50	TCGGTAAGAACGGATGCT	242	(GCC)8	24
26	unigene9747	REVERSE	297	18	51	55.6	CTGCTGATGCTGGTGATG
27	unigene10008	FORWARD	234	19	48.4	42.1	AAGACCAAGGAAGTTGAGA	205	(GAA)5(GAT)6	33
28	unigene10008	REVERSE	266	18	48.5	44.4	CAGCATGAATGGCAATCA
29	unigne10435	FORWARD	1162	19	49.4	47.4	GGAACCACAACATTCTGAC	239	(CAG)7	21
30	unigene10435	REVERSE	1182	18	48.2	50	TTGCTGGAGATCGTAGAG
31	unigene10885	FORWARD	1573	18	49.6	50	CATTGGCAGGAGTCACAT	178	(GAA)7	21
32	unigene10885	REVERSE	1593	18	49.7	50	ACGAGGTTCTGGAGTCTT
33	unigene11538	FORWARD	867	21	50.3	42.9	GTGGTGATGAAGATGAAGATG	191	(ATC)9	27
34	unigene11538	REVERSE	893	20	48	40	GAACCATCATTACTGTCAGA
35	unigene14122	FORWARD	361	21	49.6	42.9	GAAGACGAAGAACCTATCATC	151	(AGA)7	21
36	unigene14122	REVERSE	381	18	49.5	50	GCTCCACTTCATCCGAAT
37	unigene14736	FORWARD	2257	19	49.8	47.4	GTCATTGCCACTTCAACTC	142	(CAT)6ct(TCA)7	41
38	unigene14736	REVERSE	2297	18	49.1	50	CTTCTTCACCACCACCAT		(TGA)7ag(ATG)6	41
39	unigene16354	FORWARD	654	19	49.8	47.4	CACTTCCAGATGAGGTTGT	261	(AGAAAG)5	30
40	unigene16354	REVERSE	683	19	49.9	47.4	CTCTTGCTCTTGCTTGTTC
41	unigene18134	FORWARD	206	20	50.2	45	CGAAATGGATGATGTGAAGG	219	(TTC)7	21
42	unigene18134	REVERSE	226	19	50.8	47.4	GAATTACTCGGCTGCTGAA
43	unigene18818	FORWARD	1373	19	49.7	52.6	GGTAGGTGGTGGTTATAGC	301	(GGAGAT)4	24
44	unigene18818	REVERSE	1396	20	49.5	40	AACAATGTCAGGTGGTAGAT
45	unigene19821	FORWARD	313	18	50.1	50	CACTGCCAGCTTCATCAT	165	(TCA)7	21
46	unigene19821	REVERSE	333	20	50.5	40	ACGATTCATAGTTGCCATCA
47	unigene19881	FORWARD	612	18	49.8	50	CGTCATGGCAAGTTCTCT	288	(AGG)7(AGA)5aaaagaa(GAT)8	67
48	unigene19881	REVERSE	678	20	49.8	45	CCTTCCTTCAAACTCCCTTA
49	unigene20760	FORWARD	570	19	50.5	47.4	GCCAGGAAGAACAGACAAT	318	(TGT)7	21
50	unigene20760	REVERSE	590	21	50	42.9	CCATTCATCAGTGAGAAGAAG
51	unigene20969	FORWARD	851	20	50.4	40	ATGTATAGCAGCACTGTTGT	293	(AATCCA)5	30
52	unigene20969	REVERSE	880	19	50.3	47.4	ATTCCCTTCCTCGTCATCT
53	unigene22824	FORWARD	780	21	50.7	42.9	GATTCGTATTCCAACACTTCC	206	(AACCCT)4	24
54	unigene22824	REVERSE	803	18	50.5	55.6	GGTCTGCCTTCCTCTTCT
55	unigene23785	FORWARD	1218	18	49.1	50	GCTTCTCCTTCGTTCTGA	135	(CAACCC)4	24
56	unigene23785	REVERSE	1241	20	49.5	40	CCTTCTGCTTCTTCAACATT
57	unigene24333	FORWARD	178	18	50	50	AAACTCCGCCTTTGTCTC	262	(GCG)7	21
58	unigene24333	REVERSE	198	18	50	50	TCTCATCTCCGTCGTTCA
59	unigene24893	FORWARD	640	18	49.4	50	AATTGGACTACGGCATCC	229	(GAT)7	21
60	unigene24893	REVERSE	660	20	50.4	40	ATTGAAGACGCTTAGGTTGA
61	unigene26215	FORWARD	273	19	50.6	47.4	ACACAGCATCACCAGTTAC	189	(CGG)7	21
62	unigene26215	REVERSE	293	18	50	50	TCCAGCAAGTCTCATCCA
63	unigene26394	FORWARD	1813	19	49.9	52.6	CACTTCTGAGGATGAGGAC	230	(GATGAA)4	24
64	unigene26394	REVERSE	1836	19	49.7	47.4	TTGTCTGGCTATCACTTGG
65	unigene27974	FORWARD	781	19	50.1	47.4	ACACCATCTCCTCAACAAC	206	GCA	21
66	unigene27974	REVERSE	801	19	49.9	47.4	AACTTCTGCTGACTCTGAC
67	unigene29800	FORWARD	241	19	49.7	47.4	GAAGAAGAAGAGCGGAGAA	165	(AGA)9	27
68	unigene29800	REVERSE	267	18	49.7	50	TAGATGCCACGATGAACG
69	unigene30305	FORWARD	992	20	49.8	40	ATATACAGCCAGCACAATCT	218	(CCCTAA)4	24
70	unigene30305	REVERSE	1015	21	50.1	47.6	CCTCTATACGACCTACTGAAG
71	unigene31288	FORWARD	343	19	49.9	47.4	CATCACTGCCATCAAGGTA	168	(AGCAAT)4	24
72	unigene31288	REVERSE	366	19	50.2	47.4	CCATTACTCGTGCTGCTAT
73	unigene31714	FORWARD	336	18	50.7	55.6	TCGGACTTCCACCTCATC	120	(TCCGAC)4	24
74	unigene31714	REVERSE	359	18	51.8	55.6	GTTCAGGTCGTACACGGT
75	unigene32614	FORWARD	1029	21	50.5	42.9	GGCTTGTCTGTTAAGTTGTAG	177	(TCTT)13	52
76	unigene32614	REVERSE	1080	18	50.9	50	ATGGCAGTGAGGTTGGAA
77	unigene55735	FORWARD	387	18	50.5	55.6	GTGGTTCGGATGGTCAAG	301	(CGC)7	21
78	unigene55735	REVERSE	407	20	49.9	50	CAGGAGGTACAGGAATAGTG
79	unigene56482	FORWARD	960	18	50.2	55.6	GAGGCTGAGGAAGATGGA	218	(TCA)7	21
80	unigene56482	REVERSE	980	19	50.8	47.4	GTCTGAACAAGAGGCAACA
81	unigene7791	FORWARD	80	18	49.8	50	GTTTCTCGCTGCTTTGAC	274	(AG)6acacacacggcggggc(AG)47	122
82	unigene7791	REVERSE	201	21	50.5	42.9	TCTAAGAGGAGATTGCTATGC
83	unigene24741	FORWARD	131	18	51.5	55.6	ATCCAGCAGAGACGACAC	207	(AG)44	88
84	unigene24741	REVERSE	218	18	51.7	55.6	AACCGAGCCTGACAAGAG
85	unigene5372	FORWARD	343	20	50.5	45	GAATGTTCGCCTTCAATACC	272	(TC)38	76
86	unigene5372	REVERSE	418	20	50.2	50	CCTACCAATTCAGAGGACTC
87	unigene12034	FORWARD	170	20	49.1	45	CTCATTAACGAAGAGCCTAC	181	(TTC)25 (GAA)25	75
88	unigene12034	REVERSE	224	22	49.7	40.9	CTCAGATCAGGATTCATAAGTC
89	unigene24983	FORWARD	149	19	49.8	47.4	CTCACAGTGGATCGCTAAT	226	(AG)36	72
90	unigene24983	REVERSE	220	18	49.7	50	GGCTTCTCCGTTTCTTCA
91	unigene32614	FORWARD	1029	21	50.5	42.9	GGCTTGTCTGTTAAGTTGTAG	177	(TCTT)13	52
92	unigene32614	REVERSE	1080	18	50.9	50	ATGGCAGTGAGGTTGGAA
93	unigene22330	FORWARD	115	20	46.9	40	CTATCCTTCTTCTTCCTTCA	218	(TTTC)12	48
94	unigene22330	REVERSE	162	20	46.9	40	CCCTATTCCCTGATTCATAA
95	unigene9741	FORWARD	759	20	49.9	40	TCATTCAAGCACTTCCACTA	167	(TC)21	42
96	unigene9741	REVERSE	800	19	49.5	47.4	CTGCCTTAATCCTCACACT
97	unigene16268	FORWARD	272	19	50.1	47.4	ACTGGAGACGATGATGGTA	144	(TTA)14	42
98	unigene16268	REVERSE	313	19	50.6	47.4	CCCTTCTTGGCTTCTTTGT
99	unigene21231	FORWARD	373	20	49.7	40	TCTTTCACTTTCTGGGTCAT	265	(ATG)13	39
100	unigene21231	REVERSE	411	18	50.1	50	AGTTGGGCTTTGGGATTG
101	unigene2545	FORWARD	101	22	50.9	40.9	CTCCTTCTCCTTCCAATCTATT	161	(GGGAGA)6	36
102	unigene2545	REVERSE	136	20	50.4	45	CCTCTGCTTCCTTAATCACA
103	unigene14068	FORWARD	93	21	49.3	42.9	TCTGTGATAGAGGTAGATGTC	143	(AAGA)9	36
104	unigene14068	REVERSE	128	19	49.3	42.1	ATTGGATTGAGCAGGAGTT
105	unigene27854	FORWARD	69	18	50.4	50	CGGAATCGCACTAATGCT	126	(AG)18	36
106	unigene27854	REVERSE	104	21	50.6	42.9	GTGGCTTTCAAACATAGAGAG
107	unigene23863	FORWARD	1046	20	50.8	50	GCTAAGGTAGGTACGGAGTA	150	(CAGAT)7	35
108	unigene23863	REVERSE	1080	19	50.5	47.4	GCACAACTGGGAAGAGAAT
109	unigene3136	FORWARD	79	18	50.4	50	TACAACAGCACAGCACAG	145	(AG)17	34
110	unigene3136	REVERSE	112	18	49.8	55.6	GCCTCCACTCCTAACTCT
111	unigene19256	FORWARD	159	18	49.5	50	AAGTAGCAGAAGCGAAGG	196	(GA)17	34
112	unigene19256	REVERSE	192	19	49.7	52.6	GAGGCGGATAGTAGTGATG
113	unigene28178	FORWARD	67	19	49.6	42.1	CGATTTGTGGTCAACGATT	120	(AAT)11	33
114	unigene28178	REVERSE	99	19	49.8	42.1	AAAGAGCATTTGGGACTTG
115	unigene28640	FORWARD	195	20	50.4	45	TCTGTCTTCTTCCTCATCCT	262	(AAG)11	33
116	unigene28640	REVERSE	227	20	50.8	50	GCTTTGCCCATTATTGTTGT
117	unigene30734	FORWARD	964	18	49.4	55.6	CACACTGAGCGGATAGAG	363	TGA)11	33
118	unigene30734	REVERSE	996	19	50	42.1	TTGAGCCAGCCTTATTGTT
119	unigene13219	FORWARD	96	19	48.7	42.1	AAGGAGCAGAAGAGCAATA	148	(AG)16	32
120	unigene13219	REVERSE	127	19	49.1	47.4	CCATTACCGAGAAGCAATC
121	unigene15235	FORWARD	96	19	49.6	42.1	GTTTTGAAATGGTTGCGTG	201	(CT)16	32
122	unigene15235	REVERSE	127	20	48.9	40	GCATGTTTCTTGAGAAGTTG
123	unigene18841	FORWARD	183	20	49.4	40	ATGCTCTGAACTCACTGTAT	146	(AG)16	32
124	unigene18841	REVERSE	214	18	49.8	50	TCACTCAACGCCTCAATC
125	unigene21781	FORWARD	138	18	50.3	55.6	GCTGCCTCTGGTATTGTC	254	(GAAA)8	32
126	unigene21781	REVERSE	169	18	51.2	55.6	ACCTCCTCGCTGATGATG
127	unigene9674	FORWARD	58	17	49.3	52.9	CTTGCAGCAACCAGACT	189	(AT)15	30
128	unigene9674	REVERSE	87	21	50.5	42.9	CTTACGCAGTTGTATAGTTGG
129	unigene10533	FORWARD	86	19	49.9	52.6	CCTCGTTCTGATCTCTTCC	218	(TC)15	30
130	unigene10533	REVERSE	115	21	50.8	42.9	CTGTGGTTGAATTGTAAGTCC
131	unigene11371	FORWARD	904	20	50.1	45	GCTTCTGTTCCTCACTCTTA	319	(AAAAC)6	30
132	unigene11371	REVERSE	933	20	50	45	TGTCGGATACTTCTTGTCTC
133	unigene13143	FORWARD	96	20	49	40	GAAACAGAAACACAAACAGG	101	(TGTGTA)5	30
134	unigene13143	REVERSE	125	19	49.9	47.4	CCAGGGCATCATATTTCCA
135	unigene14497	FORWARD	96	18	50.1	55.6	CTACCAGGCTCGTATTGC	138	(TTA)10	30
136	unigene14497	REVERSE	125	19	50.2	52.6	CATGGTGAGAGTGTGAGAC
137	unigene16354	FORWARD	654	19	49.8	47.4	CACTTCCAGATGAGGTTGT	261	(AGAAAG)5	30
138	unigene16354	REVERSE	683	19	49.9	47.4	CTCTTGCTCTTGCTTGTTC
139	unigene16759	FORWARD	125	22	49.7	40.9	CATAGGTATCACTCTTGGAATC	240	(TTCCAT)5	30
140	unigene16759	REVERSE	154	20	50	45	AGAAGGAGAAGGAGAAGGAT
141	unigene17494	FORWARD	107	18	49.6	50	GCCATCCAATCACTCCAA	185	(GAA)10	30
142	unigene17494	REVERSE	136	20	49.1	45	CTCTCAAGTCTCAAGTCAAC
143	unigene18363	FORWARD	808	18	50	55.6	CTTGGTCGTCATCCTCAC	194	(GA)15	30
144	unigene18363	REVERSE	837	18	49.7	44.4	GAATGGCGTTTGCGTTTA
145	unigene21703	FORWARD	116	20	49.8	40	GCGGTTATTGATTGGCTTAT	201	(TAAAAA)5	30
146	unigene21703	REVERSE	145	21	50.3	42.9	ATTGTGGTGTCTCTAACTAGG
147	unigene22521	FORWARD	133	19	49.5	42.1	GTGTGTTTCTGCGATTCAT	166	(AAGAAA)5	30
148	unigene22521	REVERSE	162	19	49	42.1	ACTTGCTGGAATACTGTGA
149	unigene1801	FORWARD	86	18	49.8	55.6	TCTCTACCGCCACTACTC	157	(AG)14	28
150	unigene1801	REVERSE	113	22	49.6	40.9	CCTATACCAGATATGCCTCTAT
151	unigene4066	FORWARD	169	18	50.3	50	TCCGAACCGATCCATCTT	191	(TATC)7	28
152	unigene4066	REVERSE	196	21	50.6	42.9	GTAACCTCATCAACTCATCCT
153	unigene5780	FORWARD	82	21	49.8	42.9	TATCACCACCTTATCACTCTC	153	(TC)14	28
154	unigene5780	REVERSE	109	19	49.8	42.1	ACAGTCCATTCAACAACCA
155	unigene22123	FORWARD	270	19	49.4	42.1	TATTCGGTAGATGCGTTGT	386	(AG)14	28
156	unigene22123	REVERSE	297	19	49.8	47.4	GGAAGCCATTGAAGAACAC
157	unigene30011	FORWARD	243	20	48.9	40	TGGCTATGGTTATCCTTCTT	267	(AT)14	28
158	unigene30011	REVERSE	270	20	48.7	40	ACGATTGTACGAATACTTCC
159	unigene4289	FORWARD	78	22	50.7	40.9	CCATTTCCTCTCACTTAATTCC	161	(AAG)9	27
160	unigene4289	REVERSE	104	19	50.5	47.4	TGGTGCCATCAGATTCTTG
161	unigene4925	FORWARD	206	18	49.7	50	AAGCCGTTGAAGACAGAG	232	(ATA)9	27
162	unigene4925	REVERSE	232	20	49.8	45	CATCCATGCCTAACATCAAG
163	unigene5212	FORWARD	700	18	50.8	55.6	GCCACCCTCCCTTTGATA	228	(GAA)9	27
164	unigene5212	REVERSE	726	18	51.2	50	TCGCATCTTGTCCTGGTT
165	unigene11806	FORWARD	949	20	49.8	40	TGATATACTGCTGCAATGGA	154	(CT)13	26
166	unigene11806	REVERSE	974	18	49.7	50	GGCAACCGAGTTGGATAA
167	unigene28695	FORWARD	215	20	50.3	40	TCAATCAAGCAGAACCTCAA	292	(TA)13	26
168	unigene28695	REVERSE	240	22	50.3	40.9	CCATATACCAATCTACCATCCT
169	unigene965	FORWARD	105	18	50.4	50	TCCTGCACTTCAGGCTTA	172	(TTTCGG)4	24
170	unigene965	REVERSE	128	19	50.6	42.1	AACCGAACGCTAATGTCAA
171	unigene1176	FORWARD	268	20	49.7	40	TCTTCTTACTGTGCTGTGAT	306	(TTC)5	15
172	unigene1176	REVERSE	282	19	49.5	47.4	AGGTAACTGAATGCCAGAG
173	unigene1617	FORWARD	78	19	49.6	47.4	TCCATTTCCTCGGATTCAG	147	(TC)12	24
174	unigene1617	REVERSE	101	18	48.9	50	GCCTTGCTTGAAGAGTTC
175	unigene1975	FORWARD	1296	20	50.1	40	CGATCAACCCAAGTTTCAAA	218	(TC)12	24
176	unigene1975	REVERSE	1319	22	50.4	40.9	GTGATTATTATGGTAGCGTCTC
177	unigene2089	FORWARD	180	21	50.2	42.9	CCTCTTCTTCATCTTCCTCTT	291	(TCTTCA)4	24
178	unigene2089	REVERSE	203	21	50.3	42.9	TCACGGATACTACTACTCTCA
179	unigene2688	FORWARD	1817	20	49.4	45	GCTAAGGAAGGAGGACATAA	251	(TAGGAG)4	24
180	unigene2688	REVERSE	1840	18	49.4	50	CGGCAATCAACTCAACTG
181	unigene30456	FORWARD	169	20	48.8	40	GGTATGTTCCAACTTCCAAT	166	(GAA)9	27
182	unigene30456	REVERSE	334	20	48.4	45	CCCTCATCTCTCTTTCTTTC
183	unigene3168	FORWARD	25	19	49.4	47.5	GGGTAAAGTCTGCCAAGTA	207	(CA)12	24
184	unigene3168	REVERSE	231	20	49.5	45	TCCAGTAGCTTATCCAACTC
185	unigene24323	FORWARD	16	22	49.6	40.9	CTCTTCTTCTTCTTCCTGATAC	192	(TCT)9	27
186	unigene24323	REVERSE	207	18	49.5	50	TCCTTCTGTTGCCACTTC
187	unigene23974	FORWARD	623	19	50.1	47.4	CAGGAATCGCTGGATAACA	162	(GAA)9	27
188	unigene23974	REVERSE	784	18	49.6	50	CTCATCGTCACCGTTCAT
189	unigene3011	FORWARD	338	18	50.6	55.6	CAAGTGCTCTGCCTTCTC	164	(AT)12	24
190	unigene3011	REVERSE	501	20	50.4	45	AACTGAGGTGATAGGATGGA
191	unigene6843	FORWARD	415	20	50.5	45	GTGCTAAGTTCTTGCTAGGA	136	(GA)13	26
192	unigene6843	REVERSE	550	19	50.4	47.4	TTTCTTGCTGGGTTGGTAG
193	unigene9736	FORWARD	311	22	51.8	40.9	CCCTTTCTTGTCTGAATCTTCT	134	(TC)13	26
194	unigene9736	REVERSE	444	18	52.2	55.6	CTGCTGCTGATGCTGGTA
195	unigene3703	FORWARD	65	19	49.7	52.6	GTCACTACTGTCTCCACTG	167	(AAAAG)5	25
196	unigene3703	REVERSE	231	22	50.3	40.9	CTCCATCATCATCAGATTCTTC
197	unigene549	FORWARD	507	21	50.3	42.9	CTGATCTCTGAAGTCTTCCAT	134	(AAAG)6	24
198	unigene549	REVERSE	640	19	50.3	47.4	CACAACTGACACCAACAAC
199	unigene767	FORWARD	29	19	48.9	42.1	ATCTGTTGGTGATGAGGTT	140	(CAAA)6	24
200	unigene767	REVERSE	168	20	49.7	40	GGTTTAATGAGTGTGGCTTT
